# Supplementary material for: Verbascoside Elicits Its Beneficial Effects by Enhancing Mitochondrial Spare Respiratory Capacity and the Nrf2/HO-1 Mediated Antioxidant System in a Murine Skeletal Muscle Cell Line
Source: Int J Mol Sci. 2023 Oct 17;24(20):15276. doi: 10.3390/ijms242015276 (PMC10607197; doi:10.3390/ijms242015276)
Supplement: Supplementary file 1 [file ijms-24-15276-s001.zip]

Archive with 1 entries (1 files):
- ijms-2628548-supplementary.pdf
